# Supplementary material for: Diversity of Naturalized Hairy Vetch (Vicia villosa Roth) Populations in Central Argentina as a Source of Potential Adaptive Traits for Breeding
Source: Front Plant Sci. 2020 Feb 28;11:189. doi: 10.3389/fpls.2020.00189 (PMC7059640; doi:10.3389/fpls.2020.00189)
Supplement: Supplementary file 1 [file Table_1.xls]

## Sheet: Table 1S
Registered information of collection site (ecological region, latitude, longitude and altitude), environment (soil and climate) and community (dominance of co-occurring plant species).
Collection number	N	Date of collection	Ecological region	Population Name	Latitude	Longitude	Altitude (m asl)	pH	Clay (%)	Slit (%)	Sand (%)	Fabáceas	V. angustifolia	Medicago mínima	Medicago lupulina	Medicago sativa	Melilotus albus	Trifolium repens	Trifolium pratense	Lotus sp.	Lupinus sp.	Poáceas	Sorghum halapense	Cynodón dactylón	Stipa sp.	Distichis sp.	Cortadelia selloana	Agrostis minor	Paspalum sp.	Pappoforum sp.	Cenchrus pauciflorus	Lolium multiflorum	Avena barbata	Avena fatua	Bromus sp.	Hordeum leporinum	Phalaris sp.	Dactylis glomerata	Festuca arundinacea	Thynopirumm ponticum	Eragrostis curvula	Asteráceas	Centaurea solstitialis	Chondrilla junceae	Senecio sp.	Carduus nutans and C. acanthoides	Carduus acanthoides	Carthamus lanatus	Cirsium vulgare
34	1	2013-12-05	E	Algarrobo	-38.875	63.1467	47	8	22.6	20.6	56.8		0	0	0	0	1	0	0	0	0		1	1	1	0	0	0	0	1	0	1	0	1	0	1	0	0	0	0	0		1	0	0	0	1	0	0
21b	2	2015-12-17	P	Aparicio	-38.6368	-60.8028	100	7	16	34	50		0	0	1	0	1	1	0	0	0		0	0	0	0	0	0	0	0	0	0	0	0	1	0	0	0	1	0	1		0	0	0	1	0	0	0
6	3	2014-12-10	E	Ataliva Roca	-37.2046	-64.2866	210	7.7	11	21	68		0	0	1	0	0	0	0	0	0		1	1	1	0	0	0	0	0	0	0	0	0	0	0	0	0	0	0	1		1	0	0	1	0	0	0
18	4	2015-12-17	P	Azul	-37.0653	-59.9488	133	7.32	26.7	32.6	40.7		1	0	0	0	0	0	0	0	0		0	1	0	0	0	0	0	0	0	0	0	1	0	1	0	1	1	0	0		0	0	0	1	0	0	0
19	5	2015-12-17	P	Benito Juarez	-37.8222	60.0312	214	7.4	32.5	48.4	19.1		0	0	1	0	0	1	0	0	0		0	1	0	0	0	0	0	0	0	1	0	0	0	0	0	0	1	0	0		1	0	0	1	0	0	0
2	6	2013-11-26	E	Bordenave	-37.8046	63.0345	213	8.4	22.3	18.7	59		0	1	0	0	0	0	0	0	0		0	1	1	0	0	0	0	0	0	1	1	1	0	0	0	0	0	0	1		0	1	0	0	0	0	0
22	7	2013-12-02	E	Buratovich	-39.1647	62.5761	17	7.8	18.3	2.9	78.8		0	0	0	0	0	0	0	0	0		0	0	1	1	0	0	0	0	0	0	0	1	0	0	0	0	0	0	0		1	0	0	0	0	0	0
23	8	2014-12-12	P	C. Dorrego	-38.701	61.05	113	7.9	43	14	43		0	0	0	0	0	0	0	0	0		0	0	0	0	0	0	0	0	0	0	0	1	0	0	0	0	0	0	0		0	0	0	1	0	0	0
31	9	2013-12-04	P	C. Suarez	-37.3776	61.9713	234	7.6	23.7	38.7	37.6		0	0	1	1	1	1	1	0	0		0	0	0	0	1	0	0	0	0	0	0	0	0	0	0	1	1	0	0		0	0	0	1	1	0	0
10	10	2014-12-11	P	Cañada Seca	-34.4462	62.9592	127	7.4	12	28	60		0	0	0	0	0	0	0	0	0		1	1	0	0	0	0	0	0	0	0	0	0	0	0	0	0	0	0	0		0	0	0	0	0	0	0
13	11	2014-12-11	P	Carhue	-37.2121	62.8256	112	7.6	15.5	33.5	51		0	0	1	1	0	0	0	0	0		1	1	1	0	0	0	0	0	0	0	0	0	0	0	0	1	1	0	0		0	0	0	1	0	0	0
21	12	2015-12-17	P	Cascallares	-38.5205	60.4868	109	7	16	34	50		1	0	0	0	0	0	0	0	0		0	0	0	0	0	0	0	0	0	1	0	1	1	0	0	1	1	0	0		0	0	0	1	0	0	0
3	13	2014-12-09	SPP	Chelforó	-39.0876	66.5096	174	7.9	19	33	48		0	0	0	0	1	0	0	0	0		0	0	0	0	0	0	0	0	0	0	0	1	0	0	0	0	0	0	0		1	0	0	0	0	0	0
32	14	2013-12-04	P	Cnel. Pringles	-37.685	61.8223	253	7.7	28.6	33.7	37.7		0	0	1	0	1	1	1	0	0		0	0	0	0	0	0	0	0	0	0	0	0	0	0	0	1	1	0	0		0	0	0	1	1	0	0
3	15	2013-11-26	E	Doblas	-37.1208	63.8481	158	7.7	18	14.3	67.7		0	0	0	1	0	0	0	0	0		0	0	1	0	0	1	0	0	0	0	0	0	0	0	0	0	0	0	1		1	1	0	0	0	0	0
9	16	2014-12-10	E	E. Castex	-35.855	64.2715	191	7.2	13.6	25.4	61		0	0	0	0	1	0	0	0	0		1	1	0	0	0	0	0	0	0	0	0	1	0	0	0	0	0	0	0		0	0	0	1	0	0	0
9b	17	2014-12-10	E	E. Martini	-35.4655	64.2665	176	7.2	11	26	63		0	0	0	0	0	0	0	0	0		1	0	0	0	0	0	1	0	0	0	0	0	0	0	0	0	0	0	0		1	0	0	1	0	0	0
4	18	2015-12-14	SPP	El Cruce	-38.4834	68.5272	395	8.07	17	43	40		0	0	0	0	0	0	0	0	0		0	0	0	0	0	0	0	0	0	0	0	1	0	1	0	0	0	0	0		0	0	0	0	0	0	0
16b	19	2015-12-17	P	Emilio Ayarza	-34.76	60.0711	61	7.27	19.5	41.5	39		1	0	1	0	0	1	0	0	0		1	1	0	0	0	0	0	0	0	0	0	0	0	0	0	0	1	0	0		0	0	0	0	0	0	0
27	20	2013-12-04	P	Est. San Pablo	-38.0541	62.1239	285	7.6	19	46.7	34.3		0	0	0	0	1	0	0	0	0		0	0	1	0	0	0	0	0	0	0	0	0	0	0	0	1	1	0	0		0	0	0	0	0	0	0
14	21	2015-12-16	P	Firmat	-33.5021	61.4878	107	6.5	26	43	31		0	0	0	0	0	0	0	0	0		1	1	0	0	0	0	0	0	0	1	1	0	0	0	0	0	0	0	0		0	0	0	1	0	0	0
21	22	2013-11-29	P	G. Chavez	-37.9942	60.0873	194	7.4	32.5	48.4	19.1		1	0	0	0	1	1	0	0	0		0	0	1	0	0	0	0	0	0	0	0	1	0	0	0	1	1	0	0		0	0	0	0	0	0	0
5	23	2014-12-10	E	Gral. Acha	-37.389	64.6554	223	7.9	12.7	12.5	74.8		0	0	0	0	0	0	0	0	0		0	1	1	1	0	0	0	0	0	0	0	0	0	1	0	0	0	0	0		1	0	0	1	0	0	0
15	24	2014-12-12	E	Gral. M. Campos	-37.5054	63.6122	160	7.5	14	19.3	66.7		1	0	1	0	1	0	0	0	0		1	0	0	0	0	0	0	0	0	0	0	1	0	0	0	0	0	0	0		1	0	0	1	0	0	0
11	25	2014-12-11	P	Gral. Villegas	-35.036	62.9883	117	7.5	14.3	23	62.7		1	0	1	1	1	0	0	0	0		1	1	0	0	0	0	0	0	0	1	0	0	0	0	0	0	1	0	0		0	0	0	1	0	0	0
29	26	2013-12-04	P	Guaminí	-36.8996	62.391	109	6.6	19.6	14	66.4		0	0	0	0	1	0	0	0	0		1	1	0	0	0	0	1	0	0	1	0	1	1	0	1	0	1	1	1		1	0	0	1	0	0	1
15c	27	2014-12-12	E	Guatraché	-37.7519	63.6138	176	7.5	13	20	67		0	0	0	0	0	0	0	0	0		0	0	1	0	0	0	0	0	0	0	0	0	0	0	0	0	0	0	1		0	0	0	0	0	0	0
32	28	2014-12-17	E	Hilario Ascasubi	-39.3958	62.6274	17	7	5	13	82		0	0	0	0	1	0	0	1	0		0	0	1	0	0	0	0	0	0	0	0	0	0	0	0	0	1	1	0		0	0	0	1	0	0	0
21	29	2014-12-12	P	Indio Rico	-38.0976	61.012	139	7.7	37.6	21	41.4		0	0	0	0	0	0	0	0	0		0	0	0	0	0	0	0	0	0	0	0	0	0	0	0	1	1	1	0		0	0	0	1	0	0	0
16	30	2014-12-12	E	J. Arauz	-38.096	63.3324	160	7.5	22	29	49		0	1	0	0	0	0	0	0	0		1	0	1	0	0	0	0	0	0	0	0	1	0	1	0	0	0	0	0		0	0	0	1	0	0	0
23b	31	2014-12-12	P	Lartigou	-38.4604	61.4412	224	7.6	36	26	38		1	0	0	1	0	0	0	0	0		0	0	1	0	0	0	0	0	0	0	0	0	0	0	0	1	1	1	1		0	0	0	1	0	0	0
14	32	2014-12-11	E	Macachín	-37.1522	63.6651	140	8.3	7.3	7.7	85		0	0	0	0	0	0	0	0	0		1	0	0	0	0	0	0	0	0	0	0	1	0	0	0	0	0	0	1		1	0	0	1	0	0	0
33	33	2013-12-05	E	Médanos	-38.8225	62.7039	32	8.4	24	21.5	54.5		0	0	0	1	1	0	0	0	0		1	1	0	0	0	0	1	0	0	1	0	1	1	0	0	0	0	0	1		1	0	0	1	0	0	0
6	34	2013-11-26	P	Ojeda	-35.3961	63.9206	153	8.6	30.4	38.6	31		0	0	0	0	0	0	0	0	0		1	1	0	0	0	0	0	0	0	0	0	1	0	0	0	0	0	1	0		0	0	0	1	0	0	0
24	35	2013-12-02	E	Ombucta	-38.9823	62.5306	23	7.6	19.4	4.4	76.2		0	0	0	0	0	0	0	0	0		0	0	1	0	0	0	0	0	0	1	0	1	0	0	0	0	0	0	1		1	0	0	0	0	0	0
6b	36	2014-12-10	E	Parque Luro	-36.854	64.2833	183	7.7	11	21	68		1	0	1	0	0	0	0	0	0		1	1	1	0	0	0	0	0	0	0	0	0	0	0	0	0	0	0	1		1	0	0	1	0	0	0
12	37	2015-12-16	P	Pasco	-37.136	63.3022	183	7.05	13.5	39.5	47		0	0	1	0	0	0	0	0	0		1	1	0	0	0	0	1	0	0	0	0	1	0	0	0	0	0	0	0		0	0	0	0	0	0	0
30	38	2013-12-04	P	Pasman	-37.136	62.2767	191	7.7	20.5	41.8	37.7		0	0	0	0	1	0	0	0	0		0	0	0	0	0	0	0	0	0	0	0	0	0	0	0	1	1	1	0		0	0	0	0	1	0	0
7	39	2015-12-15	SPP	Paso Carretas	-34.0163	69.0219	1052	7.67	10.5	27	62.5		0	0	0	0	1	0	0	0	0		0	1	0	0	0	0	0	0	0	0	0	1	1	1	0	0	0	0	0		0	0	0	0	1	0	0
26	40	2013-12-04	P	Paso Funke	-38.0757	62.1072	285	6.8	23.2	45.4	31.4		0	0	0	1	0	0	0	0	0		0	0	1	0	0	0	0	0	0	1	0	1	1	0	0	0	0	0	0		0	1	0	0	1	0	0
2	41	2014-12-09	E	Patagones	-40.7624	62.9549	40	8	24	21	55		0	1	0	0	1	0	0	0	0		0	0	1	0	0	0	0	1	0	1	0	1	0	0	0	0	0	0	0		1	0	0	0	0	0	0
31	42	2014-12-17	E	Pedro Luro	-39.4868	62.7059	25	7.7	10	14	76		0	0	0	0	0	0	0	0	0		0	1	0	0	0	0	0	0	0	0	0	0	0	0	0	0	0	1	0		0	0	0	0	0	0	0
17	43	2013-11-28	P	Pergamino	-33.9559	60.5683	66	7.1	28.9	52.9	18.2		1	0	0	0	0	0	0	0	0		1	1	0	0	0	0	0	0	0	1	0	1	1	0	0	0	0	0	0		0	0	0	0	0	0	1
28	44	2013-12-04	P	Pigue	-37.544	62.4374	298	8.2	27.6	46.3	26.1		0	0	0	0	1	0	1	0	0		0	0	1	0	0	0	0	0	0	0	0	1	0	0	0	1	1	0	0		0	0	0	0	0	0	0
18	45	2014-12-12	P	Puán	-37.6072	62.7921	240	7.7	20	26	54		0	0	1	0	0	0	0	0	0		0	0	0	0	0	0	0	0	0	0	0	1	0	0	0	0	1	0	0		0	0	0	0	0	0	0
7	46	2013-11-26	E	Rancul	-35.0826	64.7818	227	8.4	20.7	21.8	57.5		0	0	0	0	0	0	0	0	0		1	0	0	0	0	0	0	0	0	0	0	0	0	0	0	0	0	0	1		1	0	0	1	0	0	0
16	47	2015-12-17	P	Rawson	-34.6796	60.0337	62	7.27	19	42	39		0	0	1	0	0	1	0	0	0		1	1	0	0	0	0	0	0	0	0	0	0	0	0	0	0	1	0	0		0	0	0	0	0	0	0
13b	48	2014-12-11	P	Rivera	-37.1272	63.0025	128	7.6	16	33	51		0	0	1	1	1	0	0	0	0		1	1	1	0	0	0	0	0	0	0	0	0	0	0	0	1	1	0	0		1	0	0	1	0	0	0
1	50	2013-11-22	P	Saldungaray	-38.2091	61.7443	228	7.6	22.6	46	31.4		0	1	1	0	1	0	0	0	0		1	0	1	0	0	0	0	0	0	0	0	1	0	0	0	0	0	0	0		1	1	1	1	0	0	0
9	51	2015-12-15	SPP	San Luis	-33.3405	66.4509	715	8.3	9.5	22	68.5		0	0	1	0	1	0	0	0	0		1	1	0	0	0	0	0	1	0	0	0	1	0	0	0	0	0	0	0		0	0	0	0	0	0	0
16	53	2013-11-28	P	San Pedro	-33.7395	59.7908	27	7.7	29.6	48.8	21.6		0	0	1	0	0	1	0	0	0		1	0	1	0	0	0	1	0	0	1	0	1	0	0	0	0	0	0	0		0	0	0	1	0	0	0
18	49	2013-11-29	P	S. F. Belloq	-38.6917	59.9301	38	7	16	34	50		0	0	0	0	0	0	0	0	0		0	1	0	0	0	0	0	0	0	0	0	0	0	0	0	1	1	0	0		0	0	0	0	0	0	0
23	52	2015-12-18	P	San Miguel Arcangel	-37.5215	62.8676	240	8.23	17.5	17.5	65		0	0	1	1	1	0	0	0	0		1	1	0	0	0	0	0	0	0	1	0	1	0	0	0	0	1	0	0		1	0	0	1	0	0	0
7	54	2014-12-10	E	Santa Rosa	-36.553	64.2808	183	7.2	11	18	71		0	0	0	0	0	0	0	0	0		1	1	0	0	0	0	0	0	0	0	0	0	0	0	0	0	0	0	1		1	0	0	0	0	0	0
25	55	2014-12-12	P	Sierra de la Ventana	-38.0665	61.8464	249	7.3	20	27	53		0	0	0	0	0	0	0	0	0		0	0	1	0	0	0	0	0	0	0	0	0	0	0	0	1	1	0	0		0	0	0	1	0	0	0
23	59	2013-12-02	E	Tte. Origone	-39.0569	62.5596	20	8.4	20	13.7	66.3		0	1	0	0	0	0	0	0	0		0	0	1	0	0	0	0	1	0	1	0	1	1	0	0	0	0	0	0		1	0	0	0	0	0	0
4b	56	2015-12-14	SPP	Tratayen	-38.4143	68.6482	395	8.07	17	43	40		0	0	0	1	0	0	0	0	0		0	0	0	0	0	0	0	0	0	0	0	0	0	0	0	0	0	1	0		1	0	0	0	0	0	0
22	57	2014-12-12	P	Tres Arroyos	-38.6014	60.7144	109	7.4	20	22	58		1	0	1	1	0	1	0	0	0		1	1	1	0	0	0	0	0	0	1	0	1	0	0	0	1	1	0	0		1	0	0	1	0	0	0
25	58	2013-12-04	P	Tres Picos	-38.2992	62.2791	252	7.5	24.1	35.9	40		0	0	0	0	0	0	0	0	0		0	0	1	0	0	0	0	0	0	1	0	1	1	0	0	0	0	0	1		1	1	0	0	0	0	0
7b	60	2015-12-15	SPP	Ugarteche	-33.2426	68.8968	898	7.67	10.5	27	62.5		0	0	0	0	0	0	0	0	0		0	0	0	0	0	0	0	0	0	0	0	0	0	0	0	0	0	0	0		0	0	0	0	0	0	0
15	61	2015-12-16	P	Villa Mugueta	-33.3223	61.0811	93	6.5	26	43	31		0	0	0	0	0	0	0	0	0		1	1	0	0	0	0	0	0	0	0	0	1	0	0	0	0	0	0	0		0	0	0	1	0	0	0
1	62	2014-12-09	E	Villalonga	-39.9272	62.6635	17	8	12	16	72		0	1	0	0	0	0	0	0	0		0	0	1	0	0	0	0	0	0	1	0	1	1	0	0	0	0	0	0		0	0	0	0	0	0	0
5	63	2013-11-26	E	Winifreda	-36.1755	64.1591	169	6.9	21.3	27.2	51.5		0	0	1	0	1	0	0	0	0		1	1	0	0	0	0	0	0	0	0	0	1	0	0	0	0	0	0	1		1	0	0	1	0	0	0
[truncated: 69 more columns]

## Sheet: Table2S
Characteristics of the 5 cDNA-SSR markers
Marker	Primer sequence (5'-3')	Motif	GenBank Acc.N°
GBSSRVSspS-99	F: ATCCATGCCTCTTTTGCC	(TCT)5	KF008505
	R: AGCCTCATTTCAGCAGCA
GBSSRVSspS-107	F: TGGTTTCTTTCTAAAGGGGTG	(GTT)5	KF008507
	R: CGGCTCGATGGACAGTAG
GBSSRVSspS-125	F: GGCCGGTATTCGTCAACT	(TGG)5	KF008512
	R: CCCCGTATTTTCTCGGTC
GBSSRVSspS-181	F: CACTGTGACTCAGTTTCGTTG	(TTC)5	KF008526
	R: CGATTTTGAACCCTAACCG
GBSSRVSspS-251	F: TGGTGGACGTCACTATGGA	(TGG)5	KF008536
	R: CATGGTGCTTCCGACAAT

## Sheet: Table3S
Genetic diversity parameters for SSR polymorphic markers and chi-square tests for Hardy–Weinberg equilibrium in 10 accessions of hairy vetch
Country of origin	Status	Locality / Accnumb	Locus	A	P%	He	Ho	Chi-squared
Czechoslovakia	Cultivar	Troubsko	K6008505	3	1	0.58	0.2	10,40*
			K6008507	3		0.515	0.3	8,20*
			K6008512	3		0.58	0	20,00**
			K6008526	3		0.62	0.4	6.17778
			K6008536	2		0.475309	0.777778	3.64463
URSS		Stavcanka	K6008505	3	1	0.505	0.1	15,23**
			K6008507	2		0.48	0	10,00**
			K6008512	5		0.7	0.6	22,35*
			K6008526	3		0.66	0.2	11,74**
			K6008536	2		0.495	0.9	6,69**
Bulgaria		266 99	K6008505	3	1	0.623457	0.111111	13,27**
			K6008507	2		0.48	0	10,00**
			K6008512	6		0.72	0.4	13.9583
			K6008526	4		0.475	0.4	4.30839
			K6008536	2		0.5	1	10,00**
Poland		Sielecka	K6008505	3	1	0.485	0.1	10,06*
			K6008507	3		0.46	0	20,00**
			K6008512	6		0.78	0.8	12.6667
			K6008526	4		0.27	0.3	0.311419
			K6008536	2		0.5	1	8,00**
Argentina	Cultivar	Ascasubi INTA	K6008505	3	1	0.445	0.3	4.0898
			K6008507	2		0.48	0	10,00**
			K6008512	4		0.655	0.3	20,57**
			K6008526	4		0.74	0.4	15,27*
			K6008536	2		0.5	1	10,00**
		Tolse F.C.A.	K6008505	2	0.8	0.32	0	10,00**
			K6008507	3		0.62	0	20,00**
			K6008512	6		0.74	0.7	20.7667
			K6008526	1		0	0	Mon
			K6008536	2		0.495	0.7	1.71513
	Naturalized	San Pedro	K6008505	2	0.8	0.255	0.1	3.69473
			K6008507	4		0.675	0.4	14,69*
			K6008512	6		0.785	0.4	32,04**
			K6008526	1		0	0	Mon
			K6008536	3		0.549383	0.777778	3.64463
		Guatrache	K6008505	4	1	0.611111	0.111111	19,00**
			K6008507	2		0.42	0	10,00**
			K6008512	7		0.805	0.8	31.9444
			K6008526	4		0.75	0.7	10
			K6008536	2		0.5	1	10,00**
		Saldungaray	K6008505	3	1	0.585	0.3	5.99633
			K6008507	3		0.54	0	20,00**
			K6008512	4		0.72	0	30,00**
			K6008526	2		0.42	0	10,00**
			K6008536	2		0.5	1	10,00**
Serbian	Wild	Radenka II	K6008505	2	0.8	0.18	0	10,00**
			K6008507	2		0.48	0	10,00**
			K6008512	3		0.493827	0.222222	10,00*
			K6008526	3		0.34	0.4	0.625
			K6008536	1		0	0	Mon
SSR: simple sequence repeats; A: allele number; P: percentage of polymorphic loci; He: expected heterozygosity; Ho: observed heterozygosity. Mon: monomorphic.*P < 0.05. **P < 0.01.
